# Supplementary material for: The barley mutant multiflorus2.b reveals quantitative genetic variation for new spikelet architecture
Source: Theor Appl Genet. 2021 Nov 13;135(2):571–90. doi: 10.1007/s00122-021-03986-w (PMC8866347; doi:10.1007/s00122-021-03986-w)
Supplement: Supplementary file 2 — Supplementary file2 (XLSX 31 KB) [file 122_2021_3986_MOESM2_ESM.xlsx]

## Sheet: Supplementary table-1
Supplementary table 1. Sequences of primers used for marker mapping in Morex × mul2.b
Chromosome	Marker	POPSEQ position	Forward primer (5'-3')	Reverse primer (5'-3')	Tm (◦C)	Amplicon size (bp)	Restriction enzyme
2H	M9646	33.7	GTGTTAGGGCTGGTGGTGGAAT	AGATGCTCGACCTCAAGACACG	59	350	XhoI
2H	COM2/FZP	45	GAAGCTCACAGCAACCACCT	CAGTGGGAGAGGAAGCTGAA	60	1043	HaeIII
2H	M1557975	50	GATGGCACTGGGAAGGTGAACC	GCGTGACAATGTACGGCTCCG	60	538	NsiI
2H	M1865727	53.3	GAGCTCCCTTACCAGCAGTGC	CGAGGCACACAGGAGATGCAG	60	470	KpnI
2H	M5729	60.5	GCCATGAGACTGGATCTAGTAC	CCACCGTTGACAAGATCACTG	55	292	RsaI
2H	M41820	61.5	ACATTCGATGCAGTTGGAGAAGGC	GCTTTCCATGAGGCGGTGTCT	60	275	TaqI
2H	M162436	64.4	CGATCGTCTTCACGTTCAC	GAGTATCATGGAGGCGAAG	60	227	HaeIII
2H	M47875	66.3	ACTAAAGCTCAACCTGGTCCATCC	TGGCAATGAAAAGGCTTGCACA	60	500	MboII
2H	M37913	70.8	GGTTTCAGCTTCCCAACTCTACCTG	GCGGGCATACTTGCTGAAGATG	60	390	RsaI
2H	M41923	79.9	TTGAGTAGATGAGGTGCGGC	TGGTCATCATTCAGCGCCATA	55	285	MboII
2H	M121208	87.7	TGGAAATAGGAAGACGCGCA	CCCTACGACTATGGCTACGC	55	307	HaeIII
6H	FL39449	31.9	CATTAGCACGGAGAACCGGCAC	GCTGGTTCTTGCCTTGACGACC	60	344	PstI
6H	FL52245	43.8	GGCTAGGGTGCTGACCATGATG	CTGCTCTGGCTGCAGTTTGC	60	339	StyI
6H	FL209450	53.3	TAGACTCACATCATCGGCTG	TATCCGCTTCCTTTCACACA	54	226	HaeIII
6H	FL52776	59.9	CTCCCGATTTGACCTGTTGACCC	CCTGGACAACCTGGCAATGC	60	209	HincII
6H	FL138846	63.5	AGATACAGTAATGTCCGAGAC	AGTTTGAGCCTATTATCGGTC	60	313	NciI
6H	FL42060	72	GATACACCCACGGTCAATTC	AGTGTACGTGTACATGCTATG	60	217	HincII
6H	2212	92.2	GCTCCATTGCTTTCGTCTTC	ATCCAAGAACTTGTGACCGC	55	296	HindIII

## Sheet: Supplementary table-2
Supplementary Table 2. Seggregation pattern of LS-IN phenotype in Morex × mul2.b populations.
			LS-IN phenotype		Wild type
Population ID	Cross	Total F2 lines	Observed	Expected	Observed	Expected	χ2 (Incomplete dominance)	p-value
POP 2014-1	Morex × mul2.b	163	118	122.25	45	40.75	0.591	0.442
POP 2014-2	mul2.b × Montcalm	130	103	97.5	27	32.5	1.241	0.265
POP 2015	Morex × mul2.b	136	67	102	69	34	48.039	<0.0001
POP 2016	Morex × mul2.b	177	131	132.75	46	44.25	0.092	0.761

## Sheet: Supplementary table-3
Supplementary table 3. Genetic linkage map features-Morex × MC(mul2.b) – POP 2016
Chromosome	Markers/linkge group*	Linkage group length	Average inter-marker distance
1H	82	111.89	1.36
2H	101	188.66	1.87
3H(1)	12	18.15	1.51
3H(2)	24	27.75	1.16
3H(3)	56	59.1	1.06
4H	57	96.65	1.7
5H(1)	59	105.42	1.79
5H(2)	30	66.34	2.21
6H	93	114.43	1.23
7H(1)	79	104.13	1.32
7H(2)	12	23.46	1.96
Total/average	605	915.98	1.51
* Number of markers after filtration for <10% missing data/marker or filtration for two or more linked markers showing no recombination

## Sheet: Supplementary table-4
Supplementary Table 4. POP 2016 GBS marker IDs, corresponding SNP IDs with their physical positions (according to MorexV1 reference) for linkage groups 2H, 3H(1), 3H(2), 5H(2), and 6H.
Linkage group	Marker ID	SNP ID (MorexV1)	contig	SNP pos
2H	MK.2H.1.03	chr2H:1032149	chr2H	1032149
2H	MK.2H.1.2.2	chr2H:1196193	chr2H	1196193
2H	MK.2H.1.2.1	chr2H:1196181	chr2H	1196181
2H	MK.2H.5.69	chr2H:5689008	chr2H	5689008
2H	MK.2H.6.45.2	chr2H:6448121	chr2H	6448121
2H	MK.2H.6.45.1	chr2H:6448109	chr2H	6448109
2H	MK.2H.11.23	chr2H:11234926	chr2H	11234926
2H	MK.2H.13.23.1	chr2H:13231320	chr2H	13231320
2H	MK.2H.13.23.2	chr2H:13231336	chr2H	13231336
2H	MK.2H.13.93	chr2H:13925440	chr2H	13925440
2H	MK.2H.16.8.2	chr2H:16803344	chr2H	16803344
2H	MK.2H.16.8.3	chr2H:16803345	chr2H	16803345
2H	MK.2H.16.8.1	chr2H:16803342	chr2H	16803342
2H	MK.2H.16.95.1	chr2H:16946054	chr2H	16946054
2H	MK.2H.16.95.2	chr2H:16946058	chr2H	16946058
2H	MK.2H.21.38	chr2H:21376560	chr2H	21376560
2H	MK.2H.26.05.2	chr2H:26049119	chr2H	26049119
2H	MK.2H.26.05.1	chr2H:26049088	chr2H	26049088
2H	MK.2H.28.28.2	chr2H:28284712	chr2H	28284712
2H	MK.2H.28.28.1	chr2H:28277366	chr2H	28277366
2H	MK.2H.28.78.1	chr2H:28777241	chr2H	28777241
2H	MK.2H.28.78.2	chr2H:28777273	chr2H	28777273
2H	MK.2H.29.2	chr2H:29202906	chr2H	29202906
2H	MK.2H.29.56.2	chr2H:29564965	chr2H	29564965
2H	MK.2H.29.56.1	chr2H:29564908	chr2H	29564908
2H	MK.2H.29.88	chr2H:29882827	chr2H	29882827
2H	MK.2H.33.21.2	chr2H:33210846	chr2H	33210846
2H	MK.2H.33.21.1	chr2H:33210832	chr2H	33210832
2H	MK.2H.34.88.1	chr2H:34875991	chr2H	34875991
2H	MK.2H.34.88.2	chr2H:34876035	chr2H	34876035
2H	MK.2H.42.97	chr2H:42966118	chr2H	42966118
2H	MK.2H.53.91.2	chr2H:53908358	chr2H	53908358
2H	MK.2H.53.91.1	chr2H:53908287	chr2H	53908287
2H	MK.2H.57.27.1	chr2H:57273147	chr2H	57273147
2H	MK.2H.57.27.2	chr2H:57273183	chr2H	57273183
2H	MK.2H.65.92	chr2H:65920012	chr2H	65920012
2H	MK.2H.68.38.2	chr2H:68375510	chr2H	68375510
2H	MK.2H.68.38.1	chr2H:68375501	chr2H	68375501
2H	MK.2H.77.32	chr2H:77322701	chr2H	77322701
2H	MK.2H.88.81	chr2H:88814069	chr2H	88814069
2H	MK.2H.92.31.1	chr2H:92314947	chr2H	92314947
2H	MK.2H.92.31.2	chr2H:92314963	chr2H	92314963
2H	MK.2H.97.04	chr2H:97044153	chr2H	97044153
2H	MK.2H.112.32	chr2H:112319449	chr2H	112319449
2H	MK.2H.113.12.2	chr2H:113117946	chr2H	113117946
2H	MK.2H.113.12.1	chr2H:113117894	chr2H	113117894
2H	MK.2H.584.12.2	chr2H:584121980	chr2H	584121980
2H	MK.2H.584.12.1	chr2H:584121978	chr2H	584121978
2H	MK.2H.586.81	chr2H:586813955	chr2H	586813955
2H	MK.2H.612.01.1	chr2H:612009436	chr2H	612009436
2H	MK.2H.612.01.2	chr2H:612009442	chr2H	612009442
2H	MK.2H.613.47	chr2H:613472571	chr2H	613472571
2H	MK.2H.618.95.2	chr2H:618952979	chr2H	618952979
2H	MK.2H.618.95.1	chr2H:618952917	chr2H	618952917
2H	MK.2H.626.12.1	chr2H:626124394	chr2H	626124394
2H	MK.2H.626.12.2	chr2H:626124418	chr2H	626124418
2H	MK.2H.630.92	chr2H:630921401	chr2H	630921401
2H	MK.2H.630.94	chr2H:630944281	chr2H	630944281
2H	MK.2H.632.19.1	chr2H:632188598	chr2H	632188598
2H	MK.2H.632.19.2	chr2H:632191656	chr2H	632191656
2H	MK.2H.637.01	chr2H:637010713	chr2H	637010713
2H	MK.2H.639.06	chr2H:639060910	chr2H	639060910
2H	MK.2H.649.56.1	chr2H:649557855	chr2H	649557855
2H	MK.2H.649.56.2	chr2H:649557875	chr2H	649557875
2H	MK.2H.670.4	chr2H:670396116	chr2H	670396116
2H	MK.2H.694.12	chr2H:694119660	chr2H	694119660
2H	MK.2H.699.73.1	chr2H:699725446	chr2H	699725446
2H	MK.2H.699.73.2	chr2H:699725447	chr2H	699725447
2H	MK.2H.702.23.2	chr2H:702225287	chr2H	702225287
2H	MK.2H.702.23.1	chr2H:702225242	chr2H	702225242
2H	MK.2H.701.49	chr2H:701486386	chr2H	701486386
2H	MK.2H.704.39	chr2H:704390358	chr2H	704390358
2H	MK.2H.720.66.2	chr2H:720659842	chr2H	720659842
2H	MK.2H.720.66.1	chr2H:720659776	chr2H	720659776
2H	MK.2H.723.11.2	chr2H:723107428	chr2H	723107428
2H	MK.2H.723.11.1	chr2H:723107393	chr2H	723107393
2H	MK.2H.730.57	chr2H:730572122	chr2H	730572122
2H	MK.2H.731.27.2	chr2H:731273112	chr2H	731273112
2H	MK.2H.731.27.1	chr2H:731273105	chr2H	731273105
2H	MK.2H.738.84.2	chr2H:738837733	chr2H	738837733
2H	MK.2H.738.84.1	chr2H:738837718	chr2H	738837718
2H	MK.2H.736.21	chr2H:736213202	chr2H	736213202
2H	MK.2H.741.27	chr2H:741266432	chr2H	741266432
2H	MK.2H.741.11	chr2H:741108069	chr2H	741108069
2H	MK.2H.744.58	chr2H:744580159	chr2H	744580159
2H	MK.2H.743.76.2	chr2H:743759484	chr2H	743759484
2H	MK.2H.743.76.1	chr2H:743759477	chr2H	743759477
2H	MK.2H.744.91	chr2H:744909474	chr2H	744909474
2H	MK.2H.742.05	chr2H:742046470	chr2H	742046470
2H	MK.2H.748.79.2	chr2H:748789918	chr2H	748789918
2H	MK.2H.748.79.1	chr2H:748789896	chr2H	748789896
2H	MK.2H.750.4	chr2H:750395721	chr2H	750395721
2H	MK.2H.750.57.1	chr2H:750571264	chr2H	750571264
2H	MK.2H.750.57.2	chr2H:750571308	chr2H	750571308
2H	MK.2H.751.2.1	chr2H:751200988	chr2H	751200988
2H	MK.2H.751.2.2	chr2H:751201047	chr2H	751201047
2H	MK.2H.752.1	chr2H:752003082	chr2H	752003082
2H	MK.2H.752.2	chr2H:752003085	chr2H	752003085
2H	MK.2H.752.21	chr2H:752214402	chr2H	752214402
2H	MK.2H.762.8	chr2H:762798003	chr2H	762798003
2H	MK.2H.764.02	chr2H:764021490	chr2H	764021490
3H(1)	MK.3H.1.11.1	chr3H:1113867	chr3H	1113867
3H(1)	MK.3H.1.11.2	chr3H:1113905	chr3H	1113905
3H(1)	MK.3H.4.18.1	chr3H:4175348	chr3H	4175348
3H(1)	MK.3H.4.18.2	chr3H:4175359	chr3H	4175359
3H(1)	MK.3H.7.67.2	chr3H:7671140	chr3H	7671140
3H(1)	MK.3H.7.67.1	chr3H:7671114	chr3H	7671114
3H(1)	MK.3H.10.71	chr3H:10708712	chr3H	10708712
3H(1)	MK.3H.13.06	chr3H:13056693	chr3H	13056693
3H(1)	MK.3H.13.48	chr3H:13483128	chr3H	13483128
3H(1)	MK.3H.14.95	chr3H:14734240	chr3H	14734240
3H(1)	MK.3H.14.73	chr3H:14947941	chr3H	14947941
3H(1)	MK.3H.15.28	chr3H:15280552	chr3H	15280552
3H(2)	MK.3H.43.12.1	chr3H:43115733	chr3H	43115733
3H(2)	MK.3H.43.12.2	chr3H:43115734	chr3H	43115734
3H(2)	MK.3H.46.53.1	chr3H:46529930	chr3H	46529930
3H(2)	MK.3H.46.53.2	chr3H:46529946	chr3H	46529946
3H(2)	MK.3H.45.81	chr3H:45812531	chr3H	45812531
3H(2)	MK.3H.77.47	chr3H:77469291	chr3H	77469291
3H(2)	MK.3H.514.1	chr3H:514095507	chr3H	514095507
3H(2)	MK.3H.508.34	chr3H:508335255	chr3H	508335255
3H(2)	MK.3H.522.97	chr3H:522972146	chr3H	522972146
3H(2)	MK.3H.521.09	chr3H:521092107	chr3H	521092107
3H(2)	MK.3H.541.48	chr3H:541484344	chr3H	541484344
3H(2)	MK.3H.545.33	chr3H:545329621	chr3H	545329621
3H(2)	MK.3H.548.57.2	chr3H:548572007	chr3H	548572007
3H(2)	MK.3H.548.57.1	chr3H:548571955	chr3H	548571955
3H(2)	MK.3H.541.49	chr3H:541491125	chr3H	541491125
3H(2)	MK.3H.551.76	chr3H:551764414	chr3H	551764414
3H(2)	MK.3H.551.5	chr3H:551496617	chr3H	551496617
3H(2)	MK.3H.550.22	chr3H:550216750	chr3H	550216750
3H(2)	MK.3H.559.68.2	chr3H:559682318	chr3H	559682318
3H(2)	MK.3H.558.95	chr3H:558954967	chr3H	558954967
3H(2)	MK.3H.559.68.3	chr3H:559682349	chr3H	559682349
3H(2)	MK.3H.559.68.1	chr3H:559682294	chr3H	559682294
3H(2)	MK.3H.567.17	chr3H:567166741	chr3H	567166741
3H(2)	MK.3H.581.28	chr3H:581279898	chr3H	581279898
5H(2)	MK.5H.585.28	chr5H:585278148	chr5H	585278148
5H(2)	MK.5H.585.1	chr5H:585103213	chr5H	585103213
5H(2)	MK.5H.585.46.2	chr5H:585455124	chr5H	585455124
5H(2)	MK.5H.585.46.1	chr5H:585455123	chr5H	585455123
5H(2)	MK.5H.586.5	chr5H:586496095	chr5H	586496095
5H(2)	MK.5H.590.12	chr5H:590118105	chr5H	590118105
5H(2)	MK.5H.591.5.2	chr5H:591497675	chr5H	591497675
5H(2)	MK.5H.591.5.1	chr5H:591497603	chr5H	591497603
5H(2)	MK.5H.596.83.1	chr5H:596831610	chr5H	596831610
5H(2)	MK.5H.596.83.2	chr5H:596832660	chr5H	596832660
5H(2)	MK.5H.597.7.1	chr5H:597697034	chr5H	597697034
5H(2)	MK.5H.597.7.2	chr5H:597697064	chr5H	597697064
5H(2)	MK.5H.602.48	chr5H:602475282	chr5H	602475282
5H(2)	MK.5H.603.59	chr5H:603594204	chr5H	603594204
5H(2)	MK.5H.603.43	chr5H:603426111	chr5H	603426111
5H(2)	MK.5H.611.27.2	chr5H:611268053	chr5H	611268053
5H(2)	MK.5H.611.16	chr5H:611158058	chr5H	611158058
5H(2)	MK.5H.611.27.1	chr5H:611268011	chr5H	611268011
5H(2)	MK.5H.611.26	chr5H:611259330	chr5H	611259330
5H(2)	MK.5H.613.46	chr5H:613460810	chr5H	613460810
5H(2)	MK.5H.614.03	chr5H:614028904	chr5H	614028904
5H(2)	MK.5H.614.47	chr5H:614472067	chr5H	614472067
5H(2)	MK.5H.636.38	chr5H:636128902	chr5H	636128902
5H(2)	MK.5H.636.13	chr5H:636377002	chr5H	636377002
5H(2)	MK.5H.660.22	chr5H:660223179	chr5H	660223179
5H(2)	MK.5H.661.22	chr5H:660229529	chr5H	660229529
5H(2)	MK.5H.660.23	chr5H:661217811	chr5H	661217811
5H(2)	MK.5H.659.72.1	chr5H:659722105	chr5H	659722105
5H(2)	MK.5H.659.72.2	chr5H:659722185	chr5H	659722185
5H(2)	MK.5H.661.44	chr5H:661443561	chr5H	661443561
6H	MK.6H.9.43	chr6H:9428144	chr6H	9428144
6H	MK.6H.11.31.1	chr6H:11306078	chr6H	11306078
6H	MK.6H.11.31.2	chr6H:11306097	chr6H	11306097
6H	MK.6H.12.32.1	chr6H:12320183	chr6H	12320183
6H	MK.6H.12.32.2	chr6H:12320204	chr6H	12320204
6H	MK.6H.12.76	chr6H:12761347	chr6H	12761347
6H	MK.6H.12.77	chr6H:12766457	chr6H	12766457
6H	MK.6H.13.2.1	chr6H:13040902	chr6H	13040902
6H	MK.6H.13.91.1	chr6H:13040914	chr6H	13040914
6H	MK.6H.13.91.2	chr6H:13203820	chr6H	13203820
6H	MK.6H.13.04.1	chr6H:13909486	chr6H	13909486
6H	MK.6H.13.04.2	chr6H:13909525	chr6H	13909525
6H	MK.6H.13.2.2	chr6H:13203831	chr6H	13203831
6H	MK.6H.14.79	chr6H:14786585	chr6H	14786585
6H	MK.6H.17.19	chr6H:17192787	chr6H	17192787
6H	MK.6H.19.25.2	chr6H:19245136	chr6H	19245136
6H	MK.6H.19.25.1	chr6H:19245088	chr6H	19245088
6H	MK.6H.21.15.2	chr6H:21147570	chr6H	21147570
6H	MK.6H.21.44	chr6H:21437580	chr6H	21437580
6H	MK.6H.21.3.2	chr6H:21295072	chr6H	21295072
6H	MK.6H.21.3.1	chr6H:21295056	chr6H	21295056
6H	MK.6H.21.15.1	chr6H:21146928	chr6H	21146928
6H	MK.6H.24.08.2	chr6H:24080319	chr6H	24080319
6H	MK.6H.24.08.1	chr6H:24080274	chr6H	24080274
6H	MK.6H.27.77	chr6H:27769640	chr6H	27769640
6H	MK.6H.34.17	chr6H:34173461	chr6H	34173461
6H	MK.6H.35.88	chr6H:35878154	chr6H	35878154
6H	MK.6H.35.81	chr6H:35806454	chr6H	35806454
6H	MK.6H.35.94.1	chr6H:35935201	chr6H	35935201
6H	MK.6H.35.94.2	chr6H:35935209	chr6H	35935209
6H	MK.6H.32.05	chr6H:32052461	chr6H	32052461
6H	MK.6H.35.34.1	chr6H:35341130	chr6H	35341130
6H	MK.6H.36.34.1	chr6H:36341900	chr6H	36341900
6H	MK.6H.35.34.2	chr6H:35341194	chr6H	35341194
6H	MK.6H.36.34.2	chr6H:36341954	chr6H	36341954
6H	MK.6H.73.81	chr6H:73811671	chr6H	73811671
6H	MK.6H.70.65	chr6H:70650532	chr6H	70650532
6H	MK.6H.89.56	chr6H:89562389	chr6H	89562389
6H	MK.6H.127.62.1	chr6H:127620112	chr6H	127620112
6H	MK.6H.144.68	chr6H:144676462	chr6H	144676462
6H	MK.6H.142.4	chr6H:142401086	chr6H	142401086
6H	MK.6H.123.93.2	chr6H:123930383	chr6H	123930383
6H	MK.6H.123.93.1	chr6H:123930382	chr6H	123930382
6H	MK.6H.127.62.2	chr6H:127620143	chr6H	127620143
6H	MK.6H.357.49	chr6H:357490943	chr6H	357490943
6H	MK.6H.373.62	chr6H:373621374	chr6H	373621374
6H	MK.6H.174.77	chr6H:174769563	chr6H	174769563
6H	MK.6H.406.1	chr6H:406097442	chr6H	406097442
6H	MK.6H.400.46	chr6H:400461589	chr6H	400461589
6H	MK.6H.409.61.2	chr6H:409612320	chr6H	409612320
6H	MK.6H.412.74	chr6H:412737392	chr6H	412737392
6H	MK.6H.409.61.1	chr6H:409612239	chr6H	409612239
6H	MK.6H.410.51	chr6H:410509451	chr6H	410509451
6H	MK.6H.462.37	chr6H:462367414	chr6H	462367414
6H	MK.6H.499.28.2	chr6H:499276762	chr6H	499276762
6H	MK.6H.499.28.1	chr6H:499276764	chr6H	499276764
6H	MK.6H.500.73.1	chr6H:500725647	chr6H	500725647
6H	MK.6H.500.73.2	chr6H:500725702	chr6H	500725702
6H	MK.6H.502.01.1	chr6H:502014106	chr6H	502014106
6H	MK.6H.502.01.2	chr6H:502014151	chr6H	502014151
6H	MK.6H.506.92	chr6H:506917557	chr6H	506917557
6H	MK.6H.512.16.1	chr6H:512157129	chr6H	512157129
6H	MK.6H.512.16.2	chr6H:512157150	chr6H	512157150
6H	MK.6H.516.26	chr6H:516260685	chr6H	516260685
6H	MK.6H.518.61	chr6H:518606343	chr6H	518606343
6H	MK.6H.522.77.2	chr6H:522767696	chr6H	522767696
6H	MK.6H.522.77.1	chr6H:522767653	chr6H	522767653
6H	MK.6H.529.57	chr6H:529572337	chr6H	529572337
6H	MK.6H.530.73	chr6H:530734860	chr6H	530734860
6H	MK.6H.532.84	chr6H:532839049	chr6H	532839049
6H	MK.6H.532.86	chr6H:532856066	chr6H	532856066
6H	MK.6H.534.74	chr6H:534743313	chr6H	534743313
6H	MK.6H.534.67	chr6H:534672176	chr6H	534672176
6H	MK.6H.542.48	chr6H:542480453	chr6H	542480453
6H	MK.6H.542.69	chr6H:542691637	chr6H	542691637
6H	MK.6H.544.66	chr6H:544656871	chr6H	544656871
6H	MK.6H.545.05.1	chr6H:545054929	chr6H	545054929
6H	MK.6H.545.05.2	chr6H:545054931	chr6H	545054931
6H	MK.6H.546.89	chr6H:546891926	chr6H	546891926
6H	MK.6H.561.63.1	chr6H:561625320	chr6H	561625320
6H	MK.6H.561.63.2	chr6H:561625328	chr6H	561625328
6H	MK.6H.561.76	chr6H:561763056	chr6H	561763056
6H	MK.6H.567.51.2	chr6H:567510509	chr6H	567510509
6H	MK.6H.567.51.1	chr6H:567510475	chr6H	567510475
6H	MK.6H.568.28	chr6H:568280777	chr6H	568280777
6H	MK.6H.572.8	chr6H:572801089	chr6H	572801089
6H	MK.6H.573.46	chr6H:573459533	chr6H	573459533
6H	MK.6H.574.3	chr6H:574299803	chr6H	574299803
6H	MK.6H.574.98	chr6H:574983304	chr6H	574983304
6H	MK.6H.576.48	chr6H:576481654	chr6H	576481654
6H	MK.6H.575.77.2	chr6H:575766766	chr6H	575766766
6H	MK.6H.576.41	chr6H:576410144	chr6H	576410144
6H	MK.6H.575.77.1	chr6H:575766736	chr6H	575766736
